# Supplementary material for: Goondicones A–H: Spiro-Isoindolinone Heartworm Anthelmintics from an Australian Pasture-Soil-Derived Streptomyces sp
Source: Antibiotics (Basel). 2024 Dec 17;13(12):1222. doi: 10.3390/antibiotics13121222 (PMC11727212; doi:10.3390/antibiotics13121222)
Supplement: Supplementary file 1 [file antibiotics-13-01222-s001.zip]

Archive with 1 entries (1 files):
- antibiotics-3364447-supplementary.pdf
